# Supplementary material for: What Hides in the Heights? The Case of the Iberian Endemism Bromus picoeuropeanus
Source: Plants (Basel). 2023 Apr 1;12(7):1531. doi: 10.3390/plants12071531 (PMC10096826; doi:10.3390/plants12071531)
Supplement: Supplementary file 1 [file plants-12-01531-s001.zip]

Archive with 1 entries (1 files):
- plants-2209877-supplementary.pdf
